# Supplementary material for: Ahcy Acts as an Effector of Hnf4a‐Driven Super‐Enhancer Activation to Alleviate MASLD During Intermittent Fasting
Source: Adv Sci (Weinh). 2026 Jul 27:e76826. Online ahead of print. doi: 10.1002/advs.76826 (PMC13403733; doi:10.1002/advs.76826)
Supplement: Supplementary file 2 — Supporting File 2: advs76826‐sup‐0002‐FigureS1‐S9.zip. [file ADVS-9999-e76826-s001.zip]

Archive with 9 entries (9 files):
- Supplementary Figure S1.PDF
- Supplementary Figure S2.PDF
- Supplementary Figure S3.PDF
- Supplementary Figure S4.PDF
- Supplementary Figure S5.PDF
- Supplementary Figure S6.PDF
- Supplementary Figure S7.PDF
- Supplementary Figure S8.PDF
- Supplementary Figure S9.PDF
